# Supplementary material for: From Epidemiology of Community-Onset Bloodstream Infections to the Development of Empirical Antimicrobial Treatment-Decision Algorithm in a Region with High Burden of Antimicrobial Resistance
Source: Antibiotics (Basel). 2023 Dec 5;12(12):1699. doi: 10.3390/antibiotics12121699 (PMC10740575; doi:10.3390/antibiotics12121699)
Supplement: Supplementary file 1 [file antibiotics-12-01699-s001.zip]

Archive with 1 entries (1 files):
- antibiotics-2702430-supplementary.pdf
